# Supplementary material for: ﻿A new species of Halorhynchus from Madagascar (Coleoptera, Curculionidae, Cossoninae, Onycholipini)
Source: Zookeys. 2022 May 16;1100:103–16. doi: 10.3897/zookeys.1100.75987 (PMC9848949; doi:10.3897/zookeys.1100.75987)
Supplement: XML Treatment for Halorhynchus remii [file zookeys.1100.75987-treatment1.xml]

<!DOCTYPE tp:taxon-treatment
  PUBLIC "-//TaxonX//DTD Taxonomic Treatment Publishing DTD v0 20100105//EN" "tax-treatment-NSO.dtd">
<tp:taxon-treatment xmlns:tp="http://www.plazi.org/taxpub"><tp:treatment-meta><kwd-group><label>Taxon classification</label><kwd>
              <named-content content-type="kingdom">Animalia</named-content>
            </kwd><kwd>
              <named-content content-type="order">Coleoptera</named-content>
            </kwd><kwd>
              <named-content content-type="family">Curculionidae</named-content>
            </kwd></kwd-group><mixed-citation publication-type="journal"><person-group><name><surname>Chamorro</surname><given-names>Maria Lourdes</given-names></name><name><surname>Steiner</surname><given-names>Warren</given-names></name></person-group><article-title>﻿A new species of <italic><tp:taxon-name><tp:taxon-name-part taxon-name-part-type="genus" reg="Halorhynchus">Halorhynchus</tp:taxon-name-part></tp:taxon-name></italic> from Madagascar (<tp:taxon-name><tp:taxon-name-part taxon-name-part-type="order">Coleoptera</tp:taxon-name-part></tp:taxon-name>, <tp:taxon-name><tp:taxon-name-part taxon-name-part-type="family">Curculionidae</tp:taxon-name-part></tp:taxon-name>, <tp:taxon-name><tp:taxon-name-part taxon-name-part-type="subfamily">Cossoninae</tp:taxon-name-part></tp:taxon-name>, <tp:taxon-name><tp:taxon-name-part taxon-name-part-type="tribe">Onycholipini</tp:taxon-name-part></tp:taxon-name>)</article-title><source>Zookeys</source><day>16</day><month>05</month><year>2022</year><volume>1100</volume><fpage>103</fpage><lpage>116</lpage><pub-id pub-id-type="doi">10.3897/zookeys.1100.75987</pub-id></mixed-citation></tp:treatment-meta><tp:nomenclature><label>﻿</label><tp:taxon-name>
            <object-id xmlns:xlink="http://www.w3.org/1999/xlink" content-type="arpha" xlink:type="simple">B0294001-1F19-5E66-AFDC-637E7436EEC8</object-id>
            <tp:taxon-name-part taxon-name-part-type="genus" reg="Halorhynchus">Halorhynchus</tp:taxon-name-part>
            <tp:taxon-name-part taxon-name-part-type="species" reg="remii">remii</tp:taxon-name-part>
            <object-id xmlns:xlink="http://www.w3.org/1999/xlink" content-type="zoobank" xlink:type="simple">http://zoobank.org/6AAFA8DA-C19F-44AF-9E88-1640E1C714AA</object-id>
          </tp:taxon-name><tp:taxon-authority>Chamorro &amp; Steiner</tp:taxon-authority><tp:taxon-status xmlns:xlink="http://www.w3.org/1999/xlink" xlink:type="simple">sp. nov.</tp:taxon-status><xref ref-type="fig" rid="F1">Figs 1A–D</xref><xref ref-type="fig" rid="F2">, 2A</xref><xref ref-type="fig" rid="F3">, 3B</xref></tp:nomenclature><tp:treatment-sec sec-type="material" id="SECID0EADAE"><title>Material examined.</title><p><bold><italic>Holotype</italic></bold>: <named-content xmlns:xlink="http://www.w3.org/1999/xlink" content-type="dwc:institutional_code" xlink:title="National Museum of Natural History" xlink:href="http://grbio.org/institution/smithsonian-institution-national-museum-natural-history-0" xlink:type="simple">USNM</named-content>ENT00896694 Madagascar: Prov. Toliara; Ifaty <named-content xmlns:xlink="http://www.w3.org/1999/xlink" content-type="dwc:verbatimCoordinates" xlink:type="simple"><named-content content-type="geo-json" specific-use="{&#34;type&#34;:&#34;Point&#34;,&#34;coordinates&#34;:[43.616667,-23.150000]}" id="NCID0EODAE" xlink:type="simple">23°09'S, 43°37'E</named-content></named-content>, 18 September 1993 // under leaf litter beneath spreading plants on dry dunes; coll. W.E. Steiner, R. Andriamasimanana (<named-content xmlns:xlink="http://www.w3.org/1999/xlink" content-type="dwc:institutional_code" xlink:title="National Museum of Natural History" xlink:href="http://grbio.org/institution/smithsonian-institution-national-museum-natural-history-0" xlink:type="simple">USNM</named-content>).</p></tp:treatment-sec><tp:treatment-sec sec-type="diagnosis" id="SECID0EXDAE"><title>Diagnosis.</title><p>The new species strongly resembles the Western Australian species <italic><tp:taxon-name><tp:taxon-name-part taxon-name-part-type="genus" reg="Halorhynchus">Halorhynchus</tp:taxon-name-part><tp:taxon-name-part taxon-name-part-type="species" reg="caecus">caecus</tp:taxon-name-part></tp:taxon-name></italic>, but can be distinguished from it by the pronotum being wider 2/3 from the base, the shallower and relatively smaller pronotal punctation, the more acutely pointed apex (uncus) of the foretibiae, the hind tarsi in lateral view with setose, elongate, sclerotized tarsal extensions, and clawlessness.</p></tp:treatment-sec><tp:treatment-sec sec-type="description" id="SECID0EIEAE"><title>Description.</title><p>Size: 2.0 mm. Reddish-brown, oval, shiny, with elongate stramineous lateral setae on body. <bold><italic>Head</italic></bold>: short, not basally constricted. Frons convex, foveola reduced. Eyes absent. Rostrum as long as wide (dorsal and lateral view), narrower than frons and head, widening apically, dorsally with weak longitudinal depression at base of rostrum; apex truncate. Scrobes short, reaching base of rostrum, directed ventrad, expanding proximally, shallow. Antennae short, located approximately one-third from base of rostrum; scape short, almost subequal to first funicular segment; funicle 5-segmented, segment 1 equal to 2 and 3 combined, segments 2–5 dorso-ventrally compressed, subequal size and shape; club short, elliptical, as long as segments 2–5 combined, shiny, appearing 1-segmented, apex with clump of medially directed elongate, stout, stramineous setae. Hypostomal tooth pronounced. Proventriculus not dissected. <bold><italic>Thorax</italic></bold>: Prothorax trapezoidal with rounded anterior and posterior angles, widest at basal third, narrowed anteriorly but not compressed or rimmed; punctation sparse, shallow, small. Scutellum absent. Elytra oval; with 9 well-marked striae, interstriae slightly raised, rugous almost serrate, toothed apicad (posterad) and laterad humeri weak. Hind wing not dissected. Forecoxae narrowly separated, distance less than tarsal width, mid-coxae slightly more separate than forecoxae, hind coxae widely separated, distance twice greatest coxal diameter. Mesanepisternal suture distinct, mesanepisternum broadly deltoid, widest anterad, mesepimeral suture distinct, mesepimeron small, deltoid, approximately a quarter the size of mesanepisternum. Metasternum three times wider than long, femoral impression absent; sclerolepidia present; metanepisternum narrow, elongate, almost four times longer than wide; metanepisternal suture becoming obscure posterad; venter sparsely and shallowly punctate, apically. <bold><italic>Legs</italic></bold>: moderately-sized, femora unarmed; tibiae apically expanded, with strong, curved uncus on outer, anterior (dorsal) margin, foretibia bearing a row of stramineous setae, uncus of mid- and hind tibiae shorter and more blunt, hind tibiae fossorial; tarsi with 4 subequal tarsomeres, linear, fourth tarsomere absent, fifth tarsomere apically acute with 2 distal setae (homology assessment based on the reduction of the fourth tarsomere in most <tp:taxon-name><tp:taxon-name-part taxon-name-part-type="superfamily">Curculionoidea</tp:taxon-name-part></tp:taxon-name>, however there are <tp:taxon-name><tp:taxon-name-part taxon-name-part-type="superfamily">Curculionoidea</tp:taxon-name-part></tp:taxon-name> that have five visible tarsomeres, a secondary elongation of 4<sup>th</sup> tarsomere, as in <italic><tp:taxon-name><tp:taxon-name-part taxon-name-part-type="genus" reg="Dryophthorus">Dryophthorus</tp:taxon-name-part></tp:taxon-name></italic> Schönherr and <italic><tp:taxon-name><tp:taxon-name-part taxon-name-part-type="genus" reg="Stenommatus">Stenommatus</tp:taxon-name-part></tp:taxon-name></italic> Wollaston); tarsal claws obsolete, hind tarsi in lateral view with setose, elongate, sclerotized tarsal extensions (Fig. <xref ref-type="fig" rid="F1">1B</xref>). <bold><italic>Abdomen</italic></bold>: ventrites 1 and 2 without visible suture, apparently fused, ventrites 3–5 as long as 1 and 2 combined. Single specimen not dissected.</p></tp:treatment-sec><tp:treatment-sec sec-type="etymology" id="SECID0EYFAE"><title>Etymology.</title><p>The species is named in honor of the late Rémy Lemagnen, who was devoted to the study of weevils on the island of Reunion. The specific epithet also suggests the Latin word for oar (<italic>remus</italic>) given the weevil’s sand burrowing and ‘rowing’ habit.</p></tp:treatment-sec><tp:treatment-sec sec-type="biology" id="SECID0EAGAE"><title>Biology.</title><p><italic><tp:taxon-name><tp:taxon-name-part taxon-name-part-type="genus" reg="Halorhynchus">Halorhynchus</tp:taxon-name-part><tp:taxon-name-part taxon-name-part-type="species" reg="geniculatus">geniculatus</tp:taxon-name-part></tp:taxon-name></italic> was reported from saltbush (<italic><tp:taxon-name><tp:taxon-name-part taxon-name-part-type="genus" reg="Atriplex">Atriplex</tp:taxon-name-part></tp:taxon-name></italic> sp.) from Geraldton, Western Australia (<xref ref-type="bibr" rid="B23">Lea 1900</xref>). <italic><tp:taxon-name><tp:taxon-name-part taxon-name-part-type="genus" reg="Atriplex">Atriplex</tp:taxon-name-part></tp:taxon-name></italic> spp are suffruticose coastal species that have a woody base but apical parts that die off after flowering. <xref ref-type="bibr" rid="B23">Lea (1900)</xref> also indicated he found <italic><tp:taxon-name><tp:taxon-name-part taxon-name-part-type="genus" reg="Halorhynchus">H.</tp:taxon-name-part><tp:taxon-name-part taxon-name-part-type="species" reg="caecus">caecus</tp:taxon-name-part></tp:taxon-name></italic> on the beach near the roots of spinifex grasses approximately 4 inches below the surface. <italic><tp:taxon-name><tp:taxon-name-part taxon-name-part-type="genus" reg="Atriplex">Atriplex</tp:taxon-name-part><tp:taxon-name-part taxon-name-part-type="species" reg="perrieri">perrieri</tp:taxon-name-part></tp:taxon-name></italic> Leandri is the only species of the genus known to occur on Madagascar, on the coastal areas of the southern part of the country (<xref ref-type="bibr" rid="B41">Sukhorukov 2013</xref>). Given several assumptions, <italic><tp:taxon-name><tp:taxon-name-part taxon-name-part-type="genus" reg="Halorhynchus">Halorhynchus</tp:taxon-name-part><tp:taxon-name-part taxon-name-part-type="species" reg="remii">remii</tp:taxon-name-part></tp:taxon-name></italic> may be found to be associated with <italic><tp:taxon-name><tp:taxon-name-part taxon-name-part-type="genus" reg="Atriplex">Atriplex</tp:taxon-name-part><tp:taxon-name-part taxon-name-part-type="species" reg="perrieri">perrieri</tp:taxon-name-part></tp:taxon-name></italic> or other coastal adapted plant species.</p></tp:treatment-sec><tp:treatment-sec><!--Section generated to contain objects referenced in tp:taxon-treatment.--><fig id="F1" position="float" orientation="portrait"><object-id xmlns:xlink="http://www.w3.org/1999/xlink" content-type="doi" xlink:type="simple">10.3897/zookeys.1100.75987.figure1</object-id><object-id xmlns:xlink="http://www.w3.org/1999/xlink" content-type="arpha" xlink:type="simple">A59AF410-ACA3-5BE4-9BD9-3A7ADE1D2958</object-id><label>Figure 1.</label><caption><p><bold>A–D</bold><italic><tp:taxon-name><tp:taxon-name-part taxon-name-part-type="genus" reg="Halorhynchus">Halorhynchus</tp:taxon-name-part><tp:taxon-name-part taxon-name-part-type="species" reg="remii">remii</tp:taxon-name-part></tp:taxon-name></italic>, new species, holotype <bold>A</bold> dorsal view <bold>B</bold> lateral view <bold>C</bold> anterior view <bold>D</bold> detail of antenna, lateral view <bold>E–H</bold><italic><tp:taxon-name><tp:taxon-name-part taxon-name-part-type="genus" reg="Halorhynchus">Halorhynchus</tp:taxon-name-part><tp:taxon-name-part taxon-name-part-type="species" reg="caecus">caecus</tp:taxon-name-part></tp:taxon-name></italic>, NHMUK014016642, type <bold>E</bold> dorsal view <bold>F</bold> lateral view <bold>G</bold> labels <bold>H</bold> detail of antenna, lateral view.</p></caption><graphic xmlns:xlink="http://www.w3.org/1999/xlink" xlink:href="zookeys-1100-103_article-75987__-g001.jpg" position="float" orientation="portrait" xlink:type="simple" id="oo_684358.jpg"><uri content-type="original_file" xlink:type="simple">https://binary.pensoft.net/fig/684358</uri></graphic></fig><fig id="F2" position="float" orientation="portrait"><object-id xmlns:xlink="http://www.w3.org/1999/xlink" content-type="doi" xlink:type="simple">10.3897/zookeys.1100.75987.figure2</object-id><object-id xmlns:xlink="http://www.w3.org/1999/xlink" content-type="arpha" xlink:type="simple">42D4809D-10CC-5CF7-8581-AE9507DE63A9</object-id><label>Figure 2.</label><caption><p><bold>A–D</bold><italic><tp:taxon-name><tp:taxon-name-part taxon-name-part-type="genus" reg="Leipommata">Leipommata</tp:taxon-name-part><tp:taxon-name-part taxon-name-part-type="species" reg="calcarata">calcarata</tp:taxon-name-part></tp:taxon-name></italic>, <named-content xmlns:xlink="http://www.w3.org/1999/xlink" content-type="dwc:institutional_code" xlink:title="Wollaston’s collection at the Natural History Museum, London" xlink:href="http://grbio.org/institution/natural-history-museum-london" xlink:type="simple">NHMUK</named-content>014016712, lectotype <bold>A</bold> dorsal view <bold>B</bold> lateral view <bold>C</bold> labels <bold>D</bold> detail of antenna, lateral view <bold>E–H</bold><italic><tp:taxon-name><tp:taxon-name-part taxon-name-part-type="genus" reg="Onycholips">Onycholips</tp:taxon-name-part><tp:taxon-name-part taxon-name-part-type="species" reg="bifurcata">bifurcata</tp:taxon-name-part></tp:taxon-name></italic>, <named-content xmlns:xlink="http://www.w3.org/1999/xlink" content-type="dwc:institutional_code" xlink:title="Wollaston’s collection at the Natural History Museum, London" xlink:href="http://grbio.org/institution/natural-history-museum-london" xlink:type="simple">NHMUK</named-content>014016644, syntype <bold>E</bold> dorsal view <bold>F</bold> lateral view <bold>G</bold> labels <bold>H</bold> detail of antenna, lateral view.</p></caption><graphic xmlns:xlink="http://www.w3.org/1999/xlink" xlink:href="zookeys-1100-103_article-75987__-g002.jpg" position="float" orientation="portrait" xlink:type="simple" id="oo_684359.jpg"><uri content-type="original_file" xlink:type="simple">https://binary.pensoft.net/fig/684359</uri></graphic></fig><fig id="F3" position="float" orientation="portrait"><object-id xmlns:xlink="http://www.w3.org/1999/xlink" content-type="doi" xlink:type="simple">10.3897/zookeys.1100.75987.figure3</object-id><object-id xmlns:xlink="http://www.w3.org/1999/xlink" content-type="arpha" xlink:type="simple">FC9A85C9-DB8E-5AB7-8640-F37B478CBFE7</object-id><label>Figure 3.</label><caption><p><bold>A</bold><italic><tp:taxon-name><tp:taxon-name-part taxon-name-part-type="genus" reg="Halorhynchus">Halorhynchus</tp:taxon-name-part><tp:taxon-name-part taxon-name-part-type="species" reg="remii">remii</tp:taxon-name-part></tp:taxon-name></italic>, holotype, ventral view <bold>B</bold> Distribution of <italic><tp:taxon-name><tp:taxon-name-part taxon-name-part-type="genus" reg="Halorhynchus">Halorhynchus</tp:taxon-name-part></tp:taxon-name></italic> species: circle: <italic><tp:taxon-name><tp:taxon-name-part taxon-name-part-type="genus" reg="Halorhynchus">Halorhynchus</tp:taxon-name-part><tp:taxon-name-part taxon-name-part-type="species" reg="remii">remii</tp:taxon-name-part></tp:taxon-name></italic>; triangle: <italic><tp:taxon-name><tp:taxon-name-part taxon-name-part-type="genus" reg="Halorhynchus">Halorhynchus</tp:taxon-name-part><tp:taxon-name-part taxon-name-part-type="species" reg="caecus">caecus</tp:taxon-name-part></tp:taxon-name></italic> and <italic><tp:taxon-name><tp:taxon-name-part taxon-name-part-type="genus" reg="Halorhynchus">H.</tp:taxon-name-part><tp:taxon-name-part taxon-name-part-type="species" reg="geniculatus">geniculatus</tp:taxon-name-part></tp:taxon-name></italic><bold>C</bold> distribution of <italic><tp:taxon-name><tp:taxon-name-part taxon-name-part-type="genus" reg="Dryotribus">Dryotribus</tp:taxon-name-part><tp:taxon-name-part taxon-name-part-type="species" reg="mimeticus">mimeticus</tp:taxon-name-part></tp:taxon-name></italic> and ocean currents; red lines depict warm surface currents, blue are deeper, cold currents (sources Intergovernental Panel on Climate Change via Smithsonian magazine; rendition by Taina Litwak, USDA ARS SEL).</p></caption><graphic xmlns:xlink="http://www.w3.org/1999/xlink" xlink:href="zookeys-1100-103_article-75987__-g003.jpg" position="float" orientation="portrait" xlink:type="simple" id="oo_684360.jpg"><uri content-type="original_file" xlink:type="simple">https://binary.pensoft.net/fig/684360</uri></graphic></fig></tp:treatment-sec><ref-list><ref id="B23"><mixed-citation xmlns:xlink="http://www.w3.org/1999/xlink" xlink:type="simple"><person-group><name name-style="western"><surname>Lea</surname><given-names>AM</given-names></name></person-group> (<year>1900</year>) <article-title>Description of two new blind weevils from Western Australia and Tasmania.</article-title><source>Proceedings of the Linnean Society of New South Wales</source><volume>25</volume>: <fpage>391</fpage>–<lpage>393</lpage>. <ext-link xlink:type="simple" ext-link-type="doi" xlink:href="10.5962/bhl.part.12160">https://doi.org/10.5962/bhl.part.12160</ext-link></mixed-citation></ref><ref id="B41"><mixed-citation xmlns:xlink="http://www.w3.org/1999/xlink" xlink:type="simple"><person-group><name name-style="western"><surname>Sukhorukov</surname><given-names>AP</given-names></name></person-group> (<year>2013</year>) <article-title>A new species from the island of Mauritius (<tp:taxon-name><tp:taxon-name-part taxon-name-part-type="family">Amaranthaceae</tp:taxon-name-part></tp:taxon-name>).</article-title><source>Skvortsovia</source><volume>1</volume>: <fpage>75</fpage>–<lpage>80</lpage>.</mixed-citation></ref></ref-list></tp:taxon-treatment>
